# Supplementary material for: A Systematic Review of Foreign Language Listening Anxiety: Focus on the Theoretical Definitions and Measurements
Source: Front Psychol. 2022 Jun 23;13:859021. doi: 10.3389/fpsyg.2022.859021 (PMC9260422; doi:10.3389/fpsyg.2022.859021)
Supplement: Supplementary file 1 [file Data_Sheet_1.zip]

Archive with 3 entries (3 files):
- Supplementary Material 2. Data extraction of the included studies.pdf
- Supplementary Material 3. The measurements of FL listening anxiety.pdf
- Supplementary Material 1. The original definitions of the included studies.PDF
